# Supplementary material for: Oxygen-Sensitive Metalloprotein Structure Determination by Cryo-Electron Microscopy
Source: Biomolecules. 2022 Mar 12;12(3):441. doi: 10.3390/biom12030441 (PMC8945911; doi:10.3390/biom12030441)
Supplement: Supplementary file 1 [file biomolecules-12-00441-s001.zip]

Archive with 1 entries (1 files):
- biomolecules-1592467-supplementary.pdf
